# Supplementary material for: Genome-Based Characterization of Hybrid Shiga Toxin-Producing and Enterotoxigenic Escherichia coli (STEC/ETEC) Strains Isolated in South Korea, 2016–2020
Source: Microorganisms. 2023 May 15;11(5):1285. doi: 10.3390/microorganisms11051285 (PMC10223106; doi:10.3390/microorganisms11051285)
Supplement: Supplementary file 1 [file microorganisms-11-01285-s001.zip]

Archive with 5 entries (5 files):
- Supplementary Table S1.xlsx
- Supplementary Table S2.xlsx
- Supplementary Table S3.xlsx
- Supplementary Table S4.xlsx
- Supplementary Table S5.pdf
