# Supplementary material for: Genome-Based Characterization of Hybrid Shiga Toxin-Producing and Enterotoxigenic Escherichia coli (STEC/ETEC) Strains Isolated in South Korea, 2016–2020
Source: Microorganisms. 2023 May 15;11(5):1285. doi: 10.3390/microorganisms11051285 (PMC10223106; doi:10.3390/microorganisms11051285)
Supplement: Supplementary file 1 [file microorganisms-11-01285-s001.zip › Supplementary Table S1.xlsx]

## Sheet: Table S1
Supplementary Table S1. Virulence genes in hybrid STEC/ETEC strains genomes predicted by VFDB
VFclass	Virulence factors	Related genes	1007784(Prediction)	1009736(Prediction)	1009760(Prediction)	1009764(Prediction)	1009770(Prediction)	1009773(Prediction)	1010992(Prediction)	1012367(Prediction)	1013781(Prediction)	1013782(Prediction)	1013836(Prediction)	1013864(Prediction)	1013921(Prediction)	1014122(Prediction)	1014182(Prediction)	1015939(Prediction)	1016183(Prediction)	1016195(Prediction)	1016200(Prediction)	1016202(Prediction)	1016222(Prediction)	1016224(Prediction)	1016228(Prediction)	1016229(Prediction)	1016233(Prediction)	1016235(Prediction)	1016416(Prediction)
Adherence	AAF/II fimbriae	aafC	0	100	0	0	0	0	0	0	0	0	0	0	0	0	0	0	0	0	0	0	0	0	0	0	0	0	0
	Afimbrial adhesin AFA-I	afaA	0	100	0	0	0	0	0	0	0	0	0	0	0	0	0	0	0	0	0	0	0	0	0	0	0	0	0
		afaB	0	100	0	0	0	0	0	0	0	0	0	0	0	0	0	0	0	0	0	0	0	0	0	0	0	0	0
		afaD	0	100	0	0	0	0	0	0	0	0	0	0	0	0	0	0	0	0	0	0	0	0	0	0	0	0	0
		draP	0	100	0	0	0	0	0	0	0	0	0	0	0	0	0	0	0	0	0	0	0	0	0	0	0	0	0
	CFA/I fimbriae	cfaA	0	0	0	0	0	100	100	0	0	100	100	100	100	0	100	100	100	100	0	100	0	100	100	100	100	0	0
		cfaB	0	0	0	0	0	100	100	0	0	100	100	100	100	0	100	100	100	100	0	100	0	100	100	100	100	0	0
		cfaC	0	0	0	0	0	100	100	0	0	100	100	100	100	0	100	100	100	100	0	100	0	100	100	100	100	0	0
		cfaD/cfaE	0	0	0	0	0	100	100	0	0	0	0	100	100	0	100	0	100	100	0	100	0	100	100	100	100	0	0
	E. coli common pilus (ECP)	ecpA	100	100	100	100	100	100	100	100	100	100	100	100	100	100	100	100	100	100	100	100	100	100	100	100	100	100	100
		ecpB	100	100	100	100	100	100	100	100	100	100	100	100	100	100	100	100	100	100	100	100	100	100	100	100	100	100	100
		ecpC	100	100	100	100	100	100	100	100	100	100	100	100	100	100	100	100	100	100	100	100	100	100	100	100	100	100	100
		ecpD	100	100	100	100	100	100	100	100	100	100	100	100	100	100	100	100	100	100	100	0	100	100	100	100	100	100	100
		ecpE	100	100	100	100	100	100	100	100	100	100	100	100	100	100	100	100	100	100	100	0	100	100	100	100	100	100	100
		ecpR	0	100	0	0	0	100	100	100	0	100	100	0	0	100	100	100	100	100	100	100	0	100	100	100	100	0	0
	E.coli laminin-binding fimbriae (ELF)	elfA	100	100	100	100	100	100	100	100	100	0	100	100	100	100	100	100	100	100	100	100	100	100	100	100	100	100	100
		elfC	100	100	100	100	100	100	100	100	100	100	100	100	100	100	100	100	100	100	100	100	100	100	100	100	100	100	100
		elfD	100	100	100	100	100	100	100	100	100	100	100	100	100	100	100	100	100	100	100	100	100	100	100	100	100	100	100
		elfG	100	100	100	100	100	100	100	100	100	100	100	100	100	100	100	100	100	100	100	100	100	100	100	100	100	100	100
	EaeH	eaeH	100	100	100	100	100	100	100	100	100	100	100	100	100	100	100	100	100	100	100	100	100	100	100	100	100	100	100
	Hemorrhagic E.coli pilus (HCP)	hcpA	100	100	100	100	100	100	100	100	100	100	100	100	100	100	100	100	100	100	100	100	100	100	100	100	100	100	100
		hcpB	100	100	100	100	100	100	100	100	100	100	100	100	100	100	100	100	100	100	100	100	100	100	100	100	100	100	100
		hcpC	100	100	100	100	100	100	100	100	100	100	100	100	100	100	100	100	100	100	100	100	100	100	100	100	100	100	100
	K88 fimbriae	faeC	0	0	0	0	0	100	100	0	0	0	0	0	100	100	100	100	0	0	0	0	0	0	0	0	0	0	0
		faeD	0	0	0	0	0	100	100	100	0	0	0	0	100	100	100	100	0	0	0	0	0	0	0	0	0	0	0
		faeE	0	0	0	0	0	100	100	100	0	0	0	0	100	100	100	100	0	0	0	0	0	0	0	0	0	0	0
		faeF	0	0	0	0	0	0	0	100	0	0	0	0	0	100	0	0	0	0	0	0	0	0	0	0	0	0	0
		faeH	0	0	0	0	0	0	0	100	0	0	0	0	0	0	0	0	0	0	0	0	0	0	0	0	0	0	0
		faeI	0	0	0	0	0	100	100	100	0	0	0	0	100	100	100	100	0	0	0	0	0	0	0	0	0	0	0
		faeJ	0	0	0	0	0	100	100	100	0	0	0	0	100	100	100	100	0	0	0	0	0	0	0	0	0	0	0
	P fimbriae	papA	0	0	0	0	0	0	0	0	0	100	100	100	0	0	0	0	0	100	0	0	0	0	0	0	100	0	0
		papC	0	0	0	0	0	0	0	0	0	100	100	100	0	0	0	0	100	100	0	0	0	0	0	0	100	0	0
		papD	0	0	0	0	0	0	0	0	0	100	100	100	0	0	0	0	0	100	0	0	0	0	0	0	100	0	0
		papH	0	0	0	0	0	0	0	0	0	100	100	100	0	0	0	0	0	100	0	0	0	0	0	0	100	0	0
		papX	0	0	0	0	0	0	0	0	0	0	0	0	0	0	0	0	0	100	0	0	0	0	0	0	100	0	0
	Porcine attaching-effacing associated protein	paa	0	0	0	0	0	0	0	0	0	0	0	0	0	0	0	0	0	0	100	0	0	0	0	0	0	0	0
	Type I fimbriae	fimA	100	100	100	100	100	100	100	100	100	100	100	100	100	100	100	100	100	100	0	100	100	100	100	100	100	100	100
		fimB	100	100	0	0	0	0	100	0	0	100	0	0	100	100	100	0	100	0	0	100	0	100	100	100	100	100	0
		fimC	100	100	100	100	100	100	100	100	100	100	100	100	100	100	100	100	100	100	100	100	100	100	100	100	100	100	100
		fimD	100	100	100	100	100	100	100	100	100	100	100	100	100	100	100	100	100	100	100	100	100	100	100	100	100	100	100
		fimE	100	100	100	100	100	100	100	100	100	100	100	100	100	100	100	100	100	100	0	100	100	100	100	100	100	100	100
		fimF	100	100	100	100	100	100	100	100	100	100	100	100	100	100	100	100	100	100	100	100	100	100	100	100	100	100	100
		fimG	100	100	100	100	100	100	100	100	100	100	100	100	100	100	100	100	100	100	100	100	100	100	100	100	100	100	100
		fimH	100	100	100	100	100	100	100	100	100	100	100	100	100	100	100	100	100	100	100	100	100	100	100	100	100	100	100
		fimI	100	0	100	100	100	100	100	100	100	100	100	100	100	100	100	100	100	100	100	100	100	100	100	100	100	100	100
Autotransporter	AatA	aatA	0	0	0	0	0	0	0	0	0	0	0	0	0	0	0	0	0	0	100	0	0	0	0	0	0	0	0
	Antigen 43	agn43	100	0	100	0	100	0	0	0	100	0	0	0	0	0	0	0	0	0	0	0	100	0	0	0	0	100	100
	Cah	cah	0	100	100	100	100	0	100	100	100	100	100	100	0	0	0	100	100	100	100	100	100	100	100	100	100	100	100
	EhaA	ehaA	0	100	0	0	0	100	100	100	0	0	0	0	100	100	100	100	100	0	0	100	0	0	100	100	0	0	0
	EhaB	ehaB	100	100	100	100	100	100	100	0	100	100	100	100	100	100	100	100	100	100	100	100	100	100	100	100	100	100	100
	Enteroaggregative immunoglobulin repeat protein	air/eaeX	0	100	0	0	0	100	100	100	0	0	0	0	100	100	100	100	0	0	0	0	0	0	0	0	0	0	0
	EspC	espC	0	0	0	0	0	0	0	0	0	0	0	0	0	0	0	0	0	0	0	0	0	100	0	0	0	0	0
	EspI	espI	0	0	0	0	0	0	100	0	0	0	0	0	100	0	100	0	0	0	0	0	0	0	0	0	0	0	0
	EspP	espP	100	0	0	0	0	100	100	0	0	0	0	0	100	100	100	100	0	0	0	0	0	0	0	0	0	0	0
	Pic	pic	0	0	0	0	0	100	100	0	0	0	0	100	100	100	100	100	0	100	100	0	0	0	0	0	0	0	0
	Temperature-sensitive hemagglutinin	tsh	0	0	0	0	0	0	0	0	0	0	0	0	0	0	0	0	0	0	0	0	0	100	0	0	0	0	0
	UpaG adhesin	upaG/ehaG	100	0	0	0	0	100	100	100	0	100	100	100	100	100	100	100	100	100	0	100	0	100	100	100	100	0	0
	Vacuolating autotransporter gene	vat	0	0	0	0	0	0	0	0	0	100	100	0	0	0	0	0	100	0	0	0	0	0	100	100	100	0	0
Invasion	Invasion of brain endothelial cells (Ibes)	ibeB	100	100	100	100	100	100	100	100	100	100	100	100	100	100	100	100	100	100	100	100	100	100	100	100	100	100	100
		ibeC	100	100	100	100	100	100	100	100	100	100	100	100	100	100	100	100	100	100	100	100	100	100	100	100	100	100	100
	Tia/Hek	tia	100	100	0	100	0	0	100	0	0	100	100	100	0	0	0	0	0	100	0	0	0	0	0	0	100	0	100
Iron uptake	Aerobactin siderophore	iucA	0	0	0	0	0	0	0	0	0	0	0	0	0	0	0	100	0	0	0	0	0	0	0	0	0	0	0
		iucB	0	0	0	0	0	0	0	0	0	0	0	0	0	0	0	100	0	0	0	0	0	0	0	0	0	0	0
		iucC	0	0	0	0	0	0	0	0	0	0	0	0	0	0	0	100	0	0	0	0	0	0	0	0	0	0	0
		iucD	0	0	0	0	0	0	0	0	0	0	0	0	0	0	0	100	0	0	0	0	0	0	0	0	0	0	0
		iutA	0	0	0	0	0	0	0	0	0	0	0	0	0	0	0	100	0	0	0	0	0	0	0	0	0	0	0
	Heme uptake	chuA	0	100	0	0	0	0	0	0	0	0	0	0	0	0	0	0	0	0	0	0	0	0	0	0	0	0	0
		chuS	0	100	0	0	0	0	0	0	0	0	0	0	0	0	0	0	0	0	0	0	0	0	0	0	0	0	0
		chuT	0	100	0	0	0	0	0	0	0	0	0	0	0	0	0	0	0	0	0	0	0	0	0	0	0	0	0
		chuU	0	100	0	0	0	0	0	0	0	0	0	0	0	0	0	0	0	0	0	0	0	0	0	0	0	0	0
		chuW	0	100	0	0	0	0	0	0	0	0	0	0	0	0	0	0	0	0	0	0	0	0	0	0	0	0	0
		chuX	0	100	0	0	0	0	0	0	0	0	0	0	0	0	0	0	0	0	0	0	0	0	0	0	0	0	0
		chuY	0	100	0	0	0	0	0	0	0	0	0	0	0	0	0	0	0	0	0	0	0	0	0	0	0	0	0
	Iron/manganese transport	sitA	0	0	0	0	0	0	0	0	0	0	0	0	0	0	0	0	0	0	0	0	0	100	0	0	0	0	0
		sitB	0	0	0	0	0	0	0	0	0	0	0	0	0	0	0	0	0	0	0	0	0	100	0	0	0	0	0
		sitC	0	0	0	0	0	0	0	0	0	0	0	0	0	0	0	0	0	0	0	0	0	100	0	0	0	0	0
		sitD	0	0	0	0	0	0	0	0	0	0	0	0	0	0	0	0	0	0	0	0	0	100	0	0	0	0	0
	Salmochelin siderophore	iroB	0	100	0	0	0	0	100	0	0	100	100	100	0	0	0	0	0	100	100	100	100	0	0	0	100	100	0
		iroD	0	100	0	0	0	0	0	0	0	100	100	100	0	0	0	0	0	100	0	0	0	0	0	0	100	0	0
		iroN	0	0	0	0	0	0	0	0	0	0	0	0	0	0	0	0	100	0	0	0	0	0	0	0	0	0	0
Non-LEE encoded TTSS effectors	EspL1	espL1	100	100	100	100	100	100	100	100	100	100	100	100	100	100	100	100	100	100	100	100	100	100	100	100	100	100	100
	EspL4	espL4	100	100	100	100	100	100	100	0	100	100	100	100	100	0	100	100	100	100	100	100	100	100	100	100	100	100	100
	EspR1	espR1	100	100	100	100	100	100	100	100	100	100	100	100	100	100	100	100	100	100	100	100	100	100	100	100	100	100	100
	EspR3	espR3	0	100	0	0	0	0	0	0	0	0	0	0	0	0	0	0	0	0	0	0	0	0	0	0	0	0	0
	EspR4	espR4	0	100	100	100	100	0	0	0	100	0	0	0	0	0	0	0	0	0	0	0	100	0	0	0	0	100	100
	EspX1	espX1	0	100	100	100	100	100	100	100	100	100	100	100	100	100	100	100	100	100	100	100	100	100	100	100	100	100	100
	EspX2	espX2	0	100	0	0	0	0	0	100	0	0	0	0	0	100	0	0	0	0	0	0	0	0	0	0	0	0	0
	EspX4	espX4	100	100	100	100	100	100	100	100	100	100	100	100	100	100	100	100	100	100	100	100	100	100	100	100	100	100	100
	EspX5	espX5	100	100	100	100	100	100	100	100	100	100	100	100	100	100	100	100	100	100	100	100	100	100	100	100	100	100	100
	EspX6	espX6	100	100	0	0	0	0	0	100	0	0	0	0	0	100	0	0	0	0	0	0	0	0	0	0	0	0	0
	EspY1	espY1	0	100	0	0	0	0	0	100	0	0	0	0	0	100	0	0	0	0	100	0	0	0	0	0	0	0	0
	EspY2	espY2	0	100	0	0	0	0	0	0	0	0	0	0	0	0	0	0	0	0	0	0	0	0	0	0	0	0	0
	EspY3	espY3	0	100	0	0	0	0	0	100	0	0	0	0	0	100	0	0	0	0	0	0	0	0	0	0	0	0	0
	EspY4	espY4	0	100	0	0	0	0	0	100	0	0	0	0	0	100	0	0	0	0	0	0	0	0	0	0	0	0	0
	EspY5	espY5	0	100	0	0	0	0	0	0	0	0	0	0	0	0	0	0	0	0	0	0	0	0	0	0	0	0	0
Secretion system	AAI/SCI-II T6SS	aaiA	100	100	0	0	0	100	100	100	0	0	0	0	100	100	100	100	0	0	0	0	0	0	0	0	0	0	0
		aaiB	100	100	0	0	0	100	100	100	0	0	0	0	100	100	100	100	0	0	0	0	0	0	0	0	0	0	0
		aaiD	100	100	0	0	0	100	100	100	0	0	0	0	100	100	100	100	0	0	0	0	0	0	0	0	0	0	0
		aaiE	100	100	0	0	0	100	100	100	0	0	0	0	100	100	100	100	0	0	0	0	0	0	0	0	0	0	0
		aaiF	100	100	0	0	0	100	100	100	0	0	0	0	100	100	100	100	0	0	0	0	0	0	0	0	0	0	0
		aaiH	100	100	0	0	0	0	0	0	0	0	0	0	0	0	0	0	0	0	0	0	0	0	0	0	0	0	0
		aaiJ	100	100	0	0	0	100	100	100	0	0	0	0	100	100	100	100	0	0	0	0	0	0	0	0	0	0	0
		aaiK	100	100	0	0	0	0	100	100	0	0	0	0	0	100	100	0	0	0	0	0	0	0	0	0	0	0	0
		aaiL	100	100	0	0	0	100	100	100	0	0	0	0	100	100	100	100	0	0	0	0	0	0	0	0	0	0	0
		aaiN	0	100	0	0	0	0	100	100	0	0	0	0	0	100	0	0	0	0	0	0	0	0	0	0	0	0	0
		clpV/aaiP	100	100	0	0	0	100	100	100	0	0	0	0	100	100	100	100	0	0	0	0	0	0	0	0	0	0	0
		icmF/aaiO	100	100	0	0	0	100	100	100	0	0	0	0	100	100	100	100	0	0	0	0	0	0	0	0	0	0	0
		vgrG	100	100	0	0	0	100	100	100	0	0	0	0	100	100	100	100	0	0	0	0	0	0	0	0	0	0	0
	ACE T6SS	Undetermined	0	100	0	0	0	100	100	100	0	100	100	100	100	100	100	100	100	100	100	100	0	0	100	100	100	0	0
		aec15	100	100	100	100	100	100	100	100	100	100	100	100	100	100	100	100	100	100	100	100	100	0	100	100	100	100	100
		aec16	0	100	0	0	0	100	100	100	0	100	100	100	100	100	100	100	100	100	100	100	0	0	100	100	100	0	0
		aec17	0	100	0	0	0	100	100	100	0	100	100	100	100	100	100	100	100	100	100	100	0	0	100	100	100	0	0
		aec18	0	100	0	0	0	100	100	100	0	100	100	100	100	100	100	100	100	100	100	100	0	0	100	100	100	0	0
		aec19	0	100	0	0	0	100	100	0	0	100	100	100	100	0	100	100	0	100	100	100	0	0	100	100	100	0	0
		aec22	0	100	0	0	0	100	100	100	0	100	100	100	100	100	100	100	100	100	100	100	0	0	100	100	100	0	0
		aec23	0	100	0	0	0	100	100	100	0	100	100	100	100	100	100	100	100	100	100	100	0	0	100	100	100	0	0
		aec24	0	100	0	0	0	100	100	100	0	100	100	100	100	100	100	100	100	100	100	100	0	0	100	100	100	0	0
		aec25	0	100	0	0	0	100	100	100	0	100	100	100	100	100	100	100	100	100	100	100	0	0	100	100	100	0	0
		aec26	0	100	0	0	0	100	100	100	0	100	100	100	100	100	100	100	100	100	100	100	0	0	100	100	100	0	0
		aec27/clpV	0	100	0	0	0	100	100	100	0	100	100	100	100	100	100	100	100	100	100	100	0	0	100	100	100	0	0
		aec28	0	100	0	0	0	100	100	100	0	100	100	100	100	100	100	100	100	100	100	100	0	0	100	100	100	0	0
		aec29	0	100	0	0	0	100	100	100	0	100	100	100	100	100	100	100	100	100	100	100	0	0	100	100	100	0	0
		aec30	0	100	0	0	0	100	100	100	0	100	100	100	100	100	100	100	100	100	100	100	0	0	100	100	100	0	0
		aec31	0	100	0	0	0	100	100	100	0	0	0	0	100	100	100	100	100	0	100	100	0	0	100	100	0	0	0
		aec32	0	0	0	0	0	100	100	100	0	100	100	100	100	100	100	100	100	100	100	100	0	0	100	100	100	0	0
		aec8	0	0	0	0	0	0	0	100	0	0	0	0	0	100	0	0	0	0	0	0	0	0	0	0	0	0	0
Toxin	Alpha-hemolysin	hlyA	0	100	0	0	0	100	100	100	0	0	0	0	100	0	100	100	0	0	0	0	0	0	0	0	0	0	0
		hlyB	0	100	0	0	0	100	100	100	0	0	0	0	100	0	100	100	0	0	0	0	0	0	0	0	0	0	0
		hlyC	0	100	0	0	0	0	0	0	0	0	0	0	0	0	0	0	0	0	0	0	0	0	0	0	0	0	0
		hlyD	0	100	0	0	0	100	100	100	0	0	0	0	100	0	100	100	0	0	0	0	0	0	0	0	0	0	0
	Hemolysin/cytolysin A	hlyE/clyA	100	100	0	0	0	100	100	0	0	100	100	100	100	100	100	100	100	100	0	100	0	100	100	100	100	0	0
	Shiga-like toxin	stx1	0	0	0	0	0	0	0	0	0	0	0	0	0	0	0	0	0	0	0	0	0	0	0	0	0	0	0
		stx2	100	100	100	100	100	100	100	100	100	100	100	100	100	100	100	100	100	100	100	100	100	100	100	100	100	100	100
	Heat-stable toxin	est	100	100	100	100	100	100	100	100	100	100	100	100	100	100	100	100	100	100	100	100	100	100	100	100	100	100	100
LAA	hes	0	0	0	0	0	0	0	0	0	100	100	100	0	0	0	0	0	100	0	0	0	0	0	0	100	0	0	hes,0,0,0,0,0,0,0,0,0,100,100,100,0,0,0,0,0,100,0,0,0,0,0,0,100,0,0
	iha	0	100	100	100	100	0	100	0	100	0	100	100	0	0	0	100	0	100	100	100	100	0	0	0	100	100	100	iha,0,100,100,100,100,0,100,0,100,0,100,100,0,0,0,100,0,100,100,100,100,0,0,0,100,100,100
	lesP	0	0	0	0	0	0	100	0	0	0	0	0	100	0	100	0	0	0	0	0	0	0	0	0	0	0	0	lesP,0,0,0,0,0,0,100,0,0,0,0,0,100,0,100,0,0,0,0,0,0,0,0,0,0,0,0
	tpsA	0	0	0	0	0	0	0	0	0	0	0	0	0	0	0	0	0	0	0	0	0	0	0	0	0	0	0	tpsA,0,0,0,0,0,0,0,0,0,0,0,0,0,0,0,0,0,0,0,0,0,0,0,0,0,0,0
	pagC	0	0	0	0	0	0	0	0	0	0	0	0	0	0	0	0	0	0	0	0	0	0	0	0	0	0	0	pagC,0,0,0,0,0,0,0,0,0,0,0,0,0,0,0,0,0,0,0,0,0,0,0,0,0,0,0
	ag43	100	0	100	0	100	0	0	0	100	0	0	0	0	0	0	0	0	0	0	0	100	0	0	0	0	100	100	ag43,100,0,100,0,100,0,0,0,100,0,0,0,0,0,0,0,0,0,0,0,100,0,0,0,0,100,100
