# Supplementary material for: Genome-Based Characterization of Hybrid Shiga Toxin-Producing and Enterotoxigenic Escherichia coli (STEC/ETEC) Strains Isolated in South Korea, 2016–2020
Source: Microorganisms. 2023 May 15;11(5):1285. doi: 10.3390/microorganisms11051285 (PMC10223106; doi:10.3390/microorganisms11051285)
Supplement: Supplementary file 1 [file microorganisms-11-01285-s001.zip › Supplementary Table S2.xlsx]

## Sheet: Table S2
Supplementary Table S2. Antibiotic resistance genes in hybrid STEC/ETEC strains genomes predicted by ResFinder
Antimicrobial	Class	Genes	MFDS1007784	MFDS1009736	MFDS1009760	MFDS1009764	MFDS1009770	MFDS1009773	MFDS1010992	MFDS1012367	MFDS1013781	MFDS1013782	MFDS1013836	MFDS1013864	MFDS1013921	MFDS1014122	MFDS1014182	MFDS1015939	MFDS1016183	MFDS1016195	MFDS1016200	MFDS1016202	MFDS1016222	MFDS1016224	MFDS1016228	MFDS1016229	MFDS1016233	MFDS1016235	MFDS1016416
amikacin	aminoglycoside	aac(6')-Ib-cr
amoxicillin	beta-lactam	blaTEM-1A, blaTEM-1B, blaTEM-1C, blaTEM-40, blaOXA-1, blaCMY-2
amoxicillin+clavulanic acid	beta-lactam	blaOXA-1, blaCMY-2, blaTEM-40
ampicillin	beta-lactam	blaTEM-1A, blaTEM-1B, blaTEM-1C, blaTEM-40, blaOXA-1, blaCMY-2
ampicillin+clavulanic acid	beta-lactam	blaOXA-1, blaCMY-2, blaTEM-40
apramycin	aminoglycoside
arbekacin	aminoglycoside
astromicin	aminoglycoside
azithromycin	macrolide	mph(A)
aztreonam	beta-lactam	blaCTX-M-15
benzylkonium chloride	quaternary ammonium compound	qacL, qacE
bleomycin	aminoglycoside	bleO
butiromycin	aminoglycoside
butirosin	aminoglycoside
carbomycin	macrolide
cefepime	beta-lactam	blaOXA-1, blaCTX-M-15
cefixime	beta-lactam
cefotaxime	beta-lactam	blaCMY-2, blaCTX-M-15
cefotaxime+clavulanic acid	beta-lactam
cefoxitin	beta-lactam	blaCMY-2
ceftazidime	beta-lactam	blaCMY-2, blaCTX-M-15
ceftazidime+avibactam	beta-lactam
ceftiofur	under_development
ceftriaxone	beta-lactam	blaCTX-M-15
cephalothin	beta-lactam	blaTEM-1A, blaTEM-1B, blaTEM-1C
cephalotin	beta-lactam
cetylpyridinium chloride	quaternary ammonium compound	qacL, qacE
chloramphenicol	amphenicol	cml, cmlA1, floR, catB3
chlorhexidine	quaternary ammonium compound	qacL, qacE
ciprofloxacin	quinolone	qnrS1, parC, aac(6')-Ib-cr, gyrA
clindamycin	lincosamide
colistin	polymyxin
dalfopristin	streptogramin a
dibekacin	aminoglycoside	aac(6')-Ib-cr
doxycycline	tetracycline	tet(A), tet(B), tet(X4)
ertapenem	beta-lactam
erythromycin	macrolide	mph(A)
ethidium bromide	quaternary ammonium compound	qacL, qacE
florfenicol	amphenicol	floR
fluoroquinolone	quinolone	aac(6')-Ib-cr
formaldehyde	aldehyde
fortimicin	aminoglycoside
fosfomycin	fosfomycin
fusidic acid	steroid antibacterial
gentamicin	aminoglycoside	aac(3)-IV,aac(3)-Via
hydrogen peroxide	peroxide	sitABCD
hygromycin	aminoglycoside	aph(4)-Ia
imipenem	beta-lactam
isepamicin	aminoglycoside
kanamycin	aminoglycoside	aph(3')-Ia
kasugamycin	aminoglycoside
lincomycin	lincosamide
linezolid	oxazolidinone
lividomycin	aminoglycoside	aph(3')-Ia
meropenem	beta-lactam
metronidazole	nitroimidazole
minocycline	tetracycline	tet(B)
mupirocin	pseudomonic acid
nalidixic acid	quinolone	parC, gyrA
neomycin	aminoglycoside	aph(3')-Ia
netilmicin	aminoglycoside	aac(6')-Ib-cr
oleandomycin	macrolide
paromomycin	aminoglycoside	aph(3')-Ia
penicillin	beta-lactam
piperacillin	beta-lactam	blaTEM-1A, blaTEM-1B, blaTEM-1C, blaTEM-40, blaOXA-1, blaCMY-2, blaCTX-M-15
piperacillin+clavulanic acid	beta-lactam
piperacillin+tazobactam	beta-lactam	blaOXA-1, blaCMY-2, blaTEM-40
pristinamycin ia	streptogramin b
pristinamycin iia	streptogramin a
quinupristin	streptogramin b
quinupristin+dalfopristin	streptogramin a
ribostamycin	aminoglycoside	aph(3')-Ia
rifampicin	rifamycin	ARR-3
sisomicin	aminoglycoside	aac(6')-Ib-cr
spectinomycin	aminocyclitol	aadA1,aadA12,aadA2, aadA8b, aadA2b
spiramycin	macrolide	mph(A)
streptomycin	aminoglycoside	aadA1,aadA12,aadA2, aadA8b, aph(3'')-Ib, aadA2b, aph(6)-Id, aadA2b
sulfamethoxazole	folate pathway antagonist	sul3, sul2, sul1
teicoplanin	glycopeptide
telithromycin	macrolide	mph(A)
temocillin	beta-lactam
temperature	heat
tetracycline	tetracycline	tet(A), tet(B)
tiamulin	pleuromutilin
ticarcillin	beta-lactam	blaTEM-1A, blaTEM-1B, blaTEM-1C, blaTEM-40, blaCMY-2, blaCTX-M-15
ticarcillin+clavulanic acid	beta-lactam	blaCMY-2, blaTEM-40
tigecycline	tetracycline	tet(X4)
tobramycin	aminoglycoside	aac(3)-IV, aac(6')-Ib-cr
trimethoprim	folate pathway antagonist	dfrA12
tylosin	macrolide
unknown aminoglycoside	aminoglycoside
unknown beta-lactam	beta-lactam	blaTEM-150, blaTEM-171
unknown quinolone	quinolone
vancomycin	glycopeptide
virginiamycin m	streptogramin a
virginiamycin s	streptogramin b
