# Supplementary material for: Genome-Based Characterization of Hybrid Shiga Toxin-Producing and Enterotoxigenic Escherichia coli (STEC/ETEC) Strains Isolated in South Korea, 2016–2020
Source: Microorganisms. 2023 May 15;11(5):1285. doi: 10.3390/microorganisms11051285 (PMC10223106; doi:10.3390/microorganisms11051285)
Supplement: Supplementary file 1 [file microorganisms-11-01285-s001.zip › Supplementary Table S3.xlsx]

## Sheet: Table S3
Supplementary Table S3. The phenotypic profile of antimicrobial resistance in hybrid STEC/ETEC strains
Strain name	Amoxicillin/clavulanic acid	Ampicillin	Cefepime	Cefotaxime	Cefoxitin	Ceftazidime	Chloramphenicol	Ciprofloxacin	Colistin	Gentamicin	Meropenem	Nalidixic acid	Streptomycin	Sulfisoxazole	Tetracyline	Trimethoprim/sulfamethoxazole
MFDS1007784	S or I	S or I	S or I	S or I	S or I	S or I	S or I	S or I	S or I	S or I	S or I	S or I	S or I	S or I	S or I	R
MFDS1009736	S or I	S or I	S or I	S or I	S or I	S or I	S or I	S or I	S or I	S or I	S or I	S or I	S or I	S or I	S or I	S or I
MFDS1009760	S or I	R	S or I	S or I	S or I	S or I	R	S or I	S or I	R	S or I	S or I	R	R	R	R
MFDS1009764	S or I	S or I	S or I	S or I	S or I	S or I	S or I	S or I	S or I	S or I	S or I	S or I	S or I	S or I	R	S or I
MFDS1009770	S or I	R	S or I	S or I	S or I	S or I	R	S or I	S or I	R	S or I	S or I	R	R	R	R
MFDS1009773	S or I	S or I	S or I	S or I	S or I	S or I	S or I	S or I	S or I	S or I	S or I	S or I	S or I	S or I	S or I	S or I
MFDS1010992	S or I	R	S or I	S or I	S or I	S or I	R	S or I	S or I	S or I	S or I	S or I	R	R	R	R
MFDS1012367	S or I	S or I	S or I	S or I	S or I	S or I	R	S or I	S or I	S or I	S or I	S or I	S or I	S or I	S or I	S or I
MFDS1013781	R	R	S or I	R	R	S or I	R	S or I	S or I	R	S or I	S or I	R	R	R	R
MFDS1013782	S or I	R	S or I	S or I	S or I	S or I	S or I	S or I	S or I	S or I	S or I	S or I	R	R	R	R
MFDS1013836	S or I	R	S or I	S or I	S or I	S or I	S or I	S or I	S or I	R	S or I	S or I	R	R	R	S or I
MFDS1013864	S or I	R	S or I	S or I	S or I	S or I	R	S or I	S or I	S or I	S or I	S or I	R	R	R	R
MFDS1013921	S or I	S or I	S or I	S or I	S or I	S or I	S or I	S or I	S or I	S or I	S or I	S or I	S or I	S or I	R	S or I
MFDS1014122	S or I	S or I	S or I	S or I	S or I	S or I	S or I	S or I	S or I	S or I	S or I	S or I	S or I	S or I	S or I	S or I
MFDS1014182	S or I	S or I	S or I	S or I	S or I	S or I	S or I	S or I	S or I	S or I	S or I	S or I	S or I	S or I	R	S or I
MFDS1015939	S or I	S or I	S or I	S or I	S or I	S or I	S or I	S or I	S or I	S or I	S or I	S or I	S or I	R	S or I	R
MFDS1016183	S or I	S or I	S or I	S or I	S or I	S or I	S or I	S or I	S or I	S or I	S or I	S or I	S or I	S or I	S or I	S or I
MFDS1016195	R	R	S or I	R	R	R	R	S or I	S or I	S or I	S or I	S or I	R	R	R	R
MFDS1016200	S or I	R	S or I	S or I	S or I	S or I	R	S or I	S or I	S or I	S or I	S or I	R	R	R	R
MFDS1016202	S or I	R	S or I	R	S or I	S or I	R	S or I	S or I	S or I	S or I	S or I	R	R	S or I	S or I
MFDS1016222	S or I	R	S or I	S or I	S or I	S or I	R	S or I	S or I	S or I	S or I	S or I	R	R	S or I	S or I
MFDS1016224	S or I	S or I	S or I	S or I	S or I	S or I	R	S or I	S or I	S or I	S or I	S or I	R	R	R	S or I
MFDS1016228	S or I	S or I	S or I	S or I	S or I	S or I	S or I	S or I	S or I	S or I	S or I	S or I	S or I	S or I	S or I	S or I
MFDS1016229	S or I	S or I	S or I	S or I	S or I	S or I	S or I	S or I	S or I	S or I	S or I	S or I	S or I	S or I	S or I	S or I
MFDS1016233	S or I	R	S or I	S or I	S or I	S or I	R	S or I	S or I	R	S or I	S or I	R	R	R	R
MFDS1016235	S or I	S or I	S or I	S or I	S or I	S or I	S or I	S or I	S or I	S or I	S or I	S or I	S or I	S or I	S or I	S or I
MFDS1016416	S or I	S or I	S or I	S or I	S or I	S or I	R	S or I	S or I	S or I	S or I	S or I	S or I	S or I	R	S or I
