# Supplementary material for: Genome-Based Characterization of Hybrid Shiga Toxin-Producing and Enterotoxigenic Escherichia coli (STEC/ETEC) Strains Isolated in South Korea, 2016–2020
Source: Microorganisms. 2023 May 15;11(5):1285. doi: 10.3390/microorganisms11051285 (PMC10223106; doi:10.3390/microorganisms11051285)
Supplement: Supplementary file 1 [file microorganisms-11-01285-s001.zip › Supplementary Table S4.xlsx]

## Sheet: Table S4
Supplementary Table S4. Mobile genetic elements around STa(estA) or STb(estB) genes
Strain name	Contig No.		Feature Type	Start	End		Strand		Product
1007784	1007784_Unicycler_contig_6	.	CDS	45826	45945	.	+	.	Name=Death on curing protein%2C Doc toxin
	1007784_Unicycler_contig_6	.	CDS	46116	46268	.	-	.	Name=hypothetical protein
	1007784_Unicycler_contig_6	.	CDS	46581	46760	.	+	.	Name=hypothetical protein
	1007784_Unicycler_contig_6	.	CDS	48427	48660	.	-	.	Name=hypothetical protein
	1007784_Unicycler_contig_6	.	CDS	49139	49315	.	-	.	Name=hypothetical protein
	1007784_Unicycler_contig_6	.	CDS	49479	49697	.	-	.	Name=Heat-stable enterotoxin ST-IA/ST-P precursor
	1007784_Unicycler_contig_6	.	CDS	50109	50414	.	-	.	Name=Mobile element protein
	1007784_Unicycler_contig_6	.	CDS	50493	50858	.	-	.	Name=Mobile element protein
	1007784_Unicycler_contig_6	.	CDS	50877	51062	.	+	.	Name=Mobile element protein
	1007784_Unicycler_contig_6	.	CDS	51937	52749	.	-	.	Name=Transposase
	1007784_Unicycler_contig_6	.	CDS	52898	54049	.	+	.	Name=Transposase InsI for insertion sequence element IS30
1009736	1009736_Unicycler_contig_3	.	CDS	133984	134109	.	-	.	Name=hypothetical protein
	1009736_Unicycler_contig_3	.	CDS	134374	134505	.	+	.	Name=Orf%2C hypothetical
	1009736_Unicycler_contig_3	.	CDS	134705	134902	.	+	.	Name=hypothetical protein
	1009736_Unicycler_contig_3	.	CDS	134937	135302	.	+	.	Name=Mobile element protein
	1009736_Unicycler_contig_3	.	CDS	135302	135574	.	+	.	Name=Mobile element protein
	1009736_Unicycler_contig_3	.	CDS	135981	136199	.	+	.	Name=Heat-stable enterotoxin ST-IA/ST-P precursor
	1009736_Unicycler_contig_3	.	CDS	136363	136539	.	+	.	Name=hypothetical protein
	1009736_Unicycler_contig_3	.	CDS	137089	137484	.	-	.	Name=Mobile element protein
	1009736_Unicycler_contig_3	.	CDS	137552	138310	.	+	.	Name=Mobile element protein
	1009736_Unicycler_contig_3	.	CDS	138310	138588	.	+	.	Name=Mobile element protein
	1009736_Unicycler_contig_3	.	CDS	138588	139367	.	+	.	Name=Mobile element protein
1009760	1009760_Unicycler_contig_3	.	CDS	1780	2607	.	-	.	Name=hypothetical protein
	1009760_Unicycler_contig_3	.	CDS	2934	4121	.	-	.	Name=Mobile element protein
	1009760_Unicycler_contig_3	.	CDS	4121	4486	.	-	.	Name=Mobile element protein
	1009760_Unicycler_contig_3	.	CDS	4521	4709	.	-	.	Name=Mobile element protein
	1009760_Unicycler_contig_3	.	CDS	5018	5206	.	-	.	Name=Mobile element protein
	1009760_Unicycler_contig_3	.	CDS	5714	5932	.	+	.	Name=Heat-stable enterotoxin A2 precursor (STA2)
	1009760_Unicycler_contig_3	.	CDS	6226	6645	.	+	.	Name=Mobile element protein
	1009760_Unicycler_contig_3	.	CDS	6714	7511	.	-	.	Name=Transposase
	1009760_Unicycler_contig_3	.	CDS	7511	8683	.	-	.	Name=Transposase
	1009760_Unicycler_contig_3	.	CDS	8834	9802	.	+	.	Name=hypothetical protein
	1009760_Unicycler_contig_3	.	CDS	9820	10347	.	-	.	Name=hypothetical protein
1009764	1009764_Unicycler_contig_4	.	CDS	4120	4485	.	-	.	Name=Mobile element protein
	1009764_Unicycler_contig_4	.	CDS	4520	4708	.	-	.	Name=Mobile element protein
	1009764_Unicycler_contig_4	.	CDS	5017	5205	.	-	.	Name=Mobile element protein
	1009764_Unicycler_contig_4	.	CDS	5420	5785	.	+	.	Name=Transposase InsC for insertion element IS2
	1009764_Unicycler_contig_4	.	CDS	5743	6648	.	+	.	Name=Transposase InsD for insertion element IS2
	1009764_Unicycler_contig_4	.	CDS	7049	7267	.	+	.	Name=Heat-stable enterotoxin A2 precursor (STA2)
	1009764_Unicycler_contig_4	.	CDS	7561	7980	.	+	.	Name=Mobile element protein
	1009764_Unicycler_contig_4	.	CDS	8049	8846	.	-	.	Name=Transposase
	1009764_Unicycler_contig_4	.	CDS	8846	10018	.	-	.	Name=Transposase
	1009764_Unicycler_contig_4	.	CDS	10100	10315	.	-	.	Name=Mobile element protein
	1009764_Unicycler_contig_4	.	CDS	10381	10494	.	-	.	Name=Transposase%2C IS3/IS911 family
1009770	1009770_Unicycler_contig_3	.	CDS	1780	2607	.	-	.	Name=hypothetical protein
	1009770_Unicycler_contig_3	.	CDS	2934	4121	.	-	.	Name=Mobile element protein
	1009770_Unicycler_contig_3	.	CDS	4121	4486	.	-	.	Name=Mobile element protein
	1009770_Unicycler_contig_3	.	CDS	4521	4709	.	-	.	Name=Mobile element protein
	1009770_Unicycler_contig_3	.	CDS	5018	5206	.	-	.	Name=Mobile element protein
	1009770_Unicycler_contig_3	.	CDS	5714	5932	.	+	.	Name=Heat-stable enterotoxin A2 precursor (STA2)
	1009770_Unicycler_contig_3	.	CDS	6226	6645	.	+	.	Name=Mobile element protein
	1009770_Unicycler_contig_3	.	CDS	6714	7475	.	-	.	Name=Transposase
	1009770_Unicycler_contig_3	.	CDS	7510	8682	.	-	.	Name=Transposase
	1009770_Unicycler_contig_3	.	CDS	8833	9801	.	+	.	Name=hypothetical protein
	1009770_Unicycler_contig_3	.	CDS	9819	10346	.	-	.	Name=hypothetical protein
1009773	1009773_Unicycler_contig_4	.	CDS	158214	158492	.	+	.	Name=Sea16
	1009773_Unicycler_contig_4	.	CDS	158562	158759	.	+	.	Name=hypothetical protein
	1009773_Unicycler_contig_4	.	CDS	158794	159159	.	+	.	Name=Mobile element protein
	1009773_Unicycler_contig_4	.	CDS	159159	159431	.	+	.	Name=Mobile element protein
	1009773_Unicycler_contig_4	.	CDS	159555	159692	.	+	.	Name=hypothetical protein
	1009773_Unicycler_contig_4	.	CDS	159837	160055	.	+	.	Name=Heat-stable enterotoxin ST-IA/ST-P precursor
	1009773_Unicycler_contig_4	.	CDS	160219	160395	.	+	.	Name=hypothetical protein
	1009773_Unicycler_contig_4	.	CDS	160874	161107	.	+	.	Name=hypothetical protein
	1009773_Unicycler_contig_4	.	CDS	162688	162867	.	-	.	Name=hypothetical protein
	1009773_Unicycler_contig_4	.	CDS	163180	163332	.	+	.	Name=hypothetical protein
	1009773_Unicycler_contig_4	.	CDS	163503	163622	.	-	.	Name=Death on curing protein%2C Doc toxin
	1009773_Unicycler_contig_4	.	CDS	174842	175033	.	+	.	Name=Mobile element protein
	1009773_Unicycler_contig_4	.	CDS	177539	177724	.	-	.	Name=Mobile element protein
	1009773_Unicycler_contig_4	.	CDS	177743	178108	.	+	.	Name=Mobile element protein
	1009773_Unicycler_contig_4	.	CDS	178187	178492	.	+	.	Name=Mobile element protein
	1009773_Unicycler_contig_4	.	CDS	178631	178768	.	+	.	Name=hypothetical protein
	1009773_Unicycler_contig_4	.	CDS	178913	179131	.	+	.	Name=Heat-stable enterotoxin ST-IA/ST-P precursor
	1009773_Unicycler_contig_4	.	CDS	179295	179471	.	+	.	Name=hypothetical protein
	1009773_Unicycler_contig_4	.	CDS	180118	180414	.	-	.	Name=Putative transposase InsK for insertion sequence element IS150
	1009773_Unicycler_contig_4	.	CDS	180518	181057	.	+	.	Name=Mobile element protein
	1009773_Unicycler_contig_4	.	CDS	181054	181518	.	+	.	Name=Mobile element protein
	1009773_Unicycler_contig_4	.	CDS	181518	181805	.	+	.	Name=Mobile element protein
1010992	1010992_Unicycler_contig_3	.	CDS	158133	158411	.	+	.	Name=Sea16
	1010992_Unicycler_contig_3	.	CDS	158481	158678	.	+	.	Name=hypothetical protein
	1010992_Unicycler_contig_3	.	CDS	158713	159078	.	+	.	Name=Mobile element protein
	1010992_Unicycler_contig_3	.	CDS	159078	159350	.	+	.	Name=Mobile element protein
	1010992_Unicycler_contig_3	.	CDS	159474	159611	.	+	.	Name=hypothetical protein
	1010992_Unicycler_contig_3	.	CDS	159756	159974	.	+	.	Name=Heat-stable enterotoxin ST-IA/ST-P precursor
	1010992_Unicycler_contig_3	.	CDS	160138	160314	.	+	.	Name=hypothetical protein
	1010992_Unicycler_contig_3	.	CDS	160793	161026	.	+	.	Name=hypothetical protein
	1010992_Unicycler_contig_3	.	CDS	162607	162786	.	-	.	Name=hypothetical protein
	1010992_Unicycler_contig_3	.	CDS	162929	163090	.	-	.	Name=hypothetical protein
	1010992_Unicycler_contig_3	.	CDS	163099	163251	.	+	.	Name=hypothetical protein
	1010992_Unicycler_contig_3	.	CDS	174761	174952	.	+	.	Name=Mobile element protein
	1010992_Unicycler_contig_3	.	CDS	177458	177643	.	-	.	Name=Mobile element protein
	1010992_Unicycler_contig_3	.	CDS	177662	178027	.	+	.	Name=Mobile element protein
	1010992_Unicycler_contig_3	.	CDS	178106	178411	.	+	.	Name=Mobile element protein
	1010992_Unicycler_contig_3	.	CDS	178550	178687	.	+	.	Name=hypothetical protein
	1010992_Unicycler_contig_3	.	CDS	178832	179050	.	+	.	Name=Heat-stable enterotoxin ST-IA/ST-P precursor
	1010992_Unicycler_contig_3	.	CDS	179214	179390	.	+	.	Name=hypothetical protein
	1010992_Unicycler_contig_3	.	CDS	180037	180333	.	-	.	Name=Putative transposase InsK for insertion sequence element IS150
	1010992_Unicycler_contig_3	.	CDS	180437	180976	.	+	.	Name=Mobile element protein
	1010992_Unicycler_contig_3	.	CDS	180973	181437	.	+	.	Name=Mobile element protein
	1010992_Unicycler_contig_3	.	CDS	181437	181724	.	+	.	Name=Mobile element protein
1012367	1012367_Unicycler_contig_4	.	CDS	168076	168267	.	+	.	Name=Mobile element protein
	1012367_Unicycler_contig_4	.	CDS	170772	170957	.	-	.	Name=Mobile element protein
	1012367_Unicycler_contig_4	.	CDS	170976	171341	.	+	.	Name=Mobile element protein
	1012367_Unicycler_contig_4	.	CDS	171420	171725	.	+	.	Name=Mobile element protein
	1012367_Unicycler_contig_4	.	CDS	171864	172001	.	+	.	Name=hypothetical protein
	1012367_Unicycler_contig_4	.	CDS	172147	172365	.	+	.	Name=Heat-stable enterotoxin ST-IA/ST-P precursor
	1012367_Unicycler_contig_4	.	CDS	172529	172705	.	+	.	Name=hypothetical protein
	1012367_Unicycler_contig_4	.	CDS	173045	174616	.	-	.	Name=Mobile element protein
	1012367_Unicycler_contig_4	.	CDS	174636	174983	.	-	.	Name=Mobile element protein
	1012367_Unicycler_contig_4	.	CDS	174983	175630	.	-	.	Name=Mobile element protein
	1012367_Unicycler_contig_4	.	CDS	176059	176355	.	-	.	Name=Putative transposase InsK for insertion sequence element IS150
1013781	1013781_Unicycler_contig_4	.	CDS	1780	2607	.	-	.	Name=hypothetical protein
	1013781_Unicycler_contig_4	.	CDS	2934	4121	.	-	.	Name=Mobile element protein
	1013781_Unicycler_contig_4	.	CDS	4121	4486	.	-	.	Name=Mobile element protein
	1013781_Unicycler_contig_4	.	CDS	4521	4709	.	-	.	Name=Mobile element protein
	1013781_Unicycler_contig_4	.	CDS	5018	5206	.	-	.	Name=Mobile element protein
	1013781_Unicycler_contig_4	.	CDS	5715	5933	.	+	.	Name=Heat-stable enterotoxin A2 precursor (STA2)
	1013781_Unicycler_contig_4	.	CDS	6227	6646	.	+	.	Name=Mobile element protein
	1013781_Unicycler_contig_4	.	CDS	6715	7476	.	-	.	Name=Transposase
	1013781_Unicycler_contig_4	.	CDS	7514	8686	.	-	.	Name=Transposase
	1013781_Unicycler_contig_4	.	CDS	8768	8983	.	-	.	Name=Mobile element protein
	1013781_Unicycler_contig_4	.	CDS	9049	9162	.	-	.	Name=Transposase%2C IS3/IS911 family
1013782	1013782_Unicycler_contig_6	.	CDS	13749	14165	.	-	.	Name=Mobile element protein
	1013782_Unicycler_contig_6		CDS	14175	14465	.	+	.	Name=hypothetical protein
	1013782_Unicycler_contig_6		CDS	14455	14733	.	-	.	Name=Transposase%2C IS3/IS911 family
	1013782_Unicycler_contig_6		CDS	15170	15445	.	+	.	Name=IS1 protein InsA
	1013782_Unicycler_contig_6		CDS	15490	15867	.	+	.	Name=IS1 protein InsB
	1013782_Unicycler_contig_6		CDS	15898	16113	.	-	.	Name=heat-stable enterotoxin ST-II
	1013782_Unicycler_contig_6		CDS	16319	16594	.	+	.	Name=IS1 protein InsA
	1013782_Unicycler_contig_6		CDS	16639	17016	.	+	.	Name=IS1 protein InsB
	1013782_Unicycler_contig_6		CDS	17153	17635	.	+	.	Name=hypothetical protein
	1013782_Unicycler_contig_6		CDS	17688	17981	.	-	.	Name=hypothetical protein
	1013782_Unicycler_contig_6		CDS	18127	19314	.	-	.	Name=Mobile element protein
	1013782_Unicycler_contig_6		CDS	37661	37774	.	+	.	Name=Transposase%2C IS3/IS911 family
	1013782_Unicycler_contig_6		CDS	37840	38055	.	+	.	Name=Mobile element protein
	1013782_Unicycler_contig_6		CDS	38137	39309	.	+	.	Name=Transposase
	1013782_Unicycler_contig_6		CDS	39309	40106	.	+	.	Name=Transposase
	1013782_Unicycler_contig_6		CDS	40175	40594	.	-	.	Name=Mobile element protein
	1013782_Unicycler_contig_6		CDS	40888	41106	.	-	.	Name=Heat-stable enterotoxin A2 precursor (STA2)
	1013782_Unicycler_contig_6		CDS	41613	41801	.	+	.	Name=Mobile element protein
	1013782_Unicycler_contig_6		CDS	42110	42298	.	+	.	Name=Mobile element protein
	1013782_Unicycler_contig_6		CDS	42333	42698	.	+	.	Name=Mobile element protein
	1013782_Unicycler_contig_6		CDS	42698	43885	.	+	.	Name=Mobile element protein
	1013782_Unicycler_contig_6		CDS	44065	44220	.	-	.	Name=hypothetical protein
1013836	1013836_Unicycler_contig_4	.	CDS	13749	14165	.	-	.	Name=Mobile element protein
	1013836_Unicycler_contig_4	.	CDS	14175	14465	.	+	.	Name=hypothetical protein
	1013836_Unicycler_contig_4	.	CDS	14455	14733	.	-	.	Name=Transposase%2C IS3/IS911 family
	1013836_Unicycler_contig_4	.	CDS	15170	15445	.	+	.	Name=IS1 protein InsA
	1013836_Unicycler_contig_4	.	CDS	15490	15867	.	+	.	Name=IS1 protein InsB
	1013836_Unicycler_contig_4	.	CDS	15898	16113	.	-	.	Name=heat-stable enterotoxin ST-II
	1013836_Unicycler_contig_4	.	CDS	16319	16594	.	+	.	Name=IS1 protein InsA
	1013836_Unicycler_contig_4	.	CDS	16639	17016	.	+	.	Name=IS1 protein InsB
	1013836_Unicycler_contig_4	.	CDS	17153	17635	.	+	.	Name=hypothetical protein
	1013836_Unicycler_contig_4	.	CDS	17688	17981	.	-	.	Name=hypothetical protein
	1013836_Unicycler_contig_4	.	CDS	18127	19314	.	-	.	Name=Mobile element protein
	1013836_Unicycler_contig_4	.	CDS	19314	19679	.	-	.	Name=Mobile element protein
	1013836_Unicycler_contig_4	.	CDS	19714	19902	.	-	.	Name=Mobile element protein
	1013836_Unicycler_contig_4	.	CDS	20211	20399	.	-	.	Name=Mobile element protein
	1013836_Unicycler_contig_4	.	CDS	20907	21125	.	+	.	Name=Heat-stable enterotoxin A2 precursor (STA2)
	1013836_Unicycler_contig_4	.	CDS	21159	21311	.	-	.	Name=Resolvase
	1013836_Unicycler_contig_4	.	CDS	21419	21838	.	+	.	Name=Mobile element protein
	1013836_Unicycler_contig_4	.	CDS	21907	22704	.	-	.	Name=Transposase
	1013836_Unicycler_contig_4	.	CDS	22727	23875	.	-	.	Name=Transposase
	1013836_Unicycler_contig_4	.	CDS	23949	24197	.	-	.	Name=Micrococcal nuclease (thermonuclease) homologs
1013864	1013864_Unicycler_contig_10	.	CDS	13749	14165	.	-	.	Name=Mobile element protein
	1013864_Unicycler_contig_10	.	CDS	14175	14465	.	+	.	Name=hypothetical protein
	1013864_Unicycler_contig_10	.	CDS	14455	14733	.	-	.	Name=Transposase%2C IS3/IS911 family
	1013864_Unicycler_contig_10	.	CDS	15170	15445	.	+	.	Name=IS1 protein InsA
	1013864_Unicycler_contig_10	.	CDS	15490	15867	.	+	.	Name=IS1 protein InsB
	1013864_Unicycler_contig_10	.	CDS	15898	16113	.	-	.	Name=heat-stable enterotoxin ST-II
	1013864_Unicycler_contig_10	.	CDS	16319	16594	.	+	.	Name=IS1 protein InsA
	1013864_Unicycler_contig_10	.	CDS	16639	17016	.	+	.	Name=IS1 protein InsB
	1013864_Unicycler_contig_10	.	CDS	17153	17635	.	+	.	Name=hypothetical protein
	1013864_Unicycler_contig_10	.	CDS	17688	17981	.	-	.	Name=hypothetical protein
	1013864_Unicycler_contig_10	.	CDS	18127	19314	.	-	.	Name=Mobile element protein
	1013864_Unicycler_contig_10	.	CDS	19314	19679	.	-	.	Name=Mobile element protein
	1013864_Unicycler_contig_10	.	CDS	19714	19902	.	-	.	Name=Mobile element protein
	1013864_Unicycler_contig_10	.	CDS	20211	20399	.	-	.	Name=Mobile element protein
	1013864_Unicycler_contig_10	.	CDS	20907	21125	.	+	.	Name=Heat-stable enterotoxin A2 precursor (STA2)
	1013864_Unicycler_contig_10	.	CDS	21419	21838	.	+	.	Name=Mobile element protein
	1013864_Unicycler_contig_10	.	CDS	22107	22220	.	-	.	Name=Transposase%2C IS3/IS911 family
	1013864_Unicycler_contig_10	.	CDS	22431	22562	.	+	.	Name=hypothetical protein
	1013864_Unicycler_contig_10	.	CDS	22730	23371	.	+	.	Name=hypothetical protein
	1013864_Unicycler_contig_10	.	CDS	23387	23539	.	-	.	Name=hypothetical protein
1013921	1013921_Unicycler_contig_5	.	CDS	155752	156267	.	-	.	Name=RTX toxin activating lysine-acyltransferase (EC 2.3.1.-)
	1013921_Unicycler_contig_5	.	CDS	156864	157142	.	+	.	Name=Sea16
	1013921_Unicycler_contig_5	.	CDS	157212	157409	.	+	.	Name=hypothetical protein
	1013921_Unicycler_contig_5	.	CDS	157444	157809	.	+	.	Name=Mobile element protein
	1013921_Unicycler_contig_5	.	CDS	157809	158081	.	+	.	Name=Mobile element protein
	1013921_Unicycler_contig_5	.	CDS	158487	158705	.	+	.	Name=Heat-stable enterotoxin ST-IA/ST-P precursor
	1013921_Unicycler_contig_5	.	CDS	158869	159045	.	+	.	Name=hypothetical protein
	1013921_Unicycler_contig_5	.	CDS	159524	159757	.	+	.	Name=hypothetical protein
	1013921_Unicycler_contig_5	.	CDS	161338	161517	.	-	.	Name=hypothetical protein
	1013921_Unicycler_contig_5	.	CDS	161660	161821	.	-	.	Name=hypothetical protein
	1013921_Unicycler_contig_5	.	CDS	161830	161982	.	+	.	Name=hypothetical protein
	1013921_Unicycler_contig_5	.	CDS	173279	173416	.	+	.	Name=Mobile element protein
	1013921_Unicycler_contig_5	.	CDS	173492	173683	.	+	.	Name=Mobile element protein
	1013921_Unicycler_contig_5	.	CDS	176189	176374	.	-	.	Name=Mobile element protein
	1013921_Unicycler_contig_5	.	CDS	176393	176758	.	+	.	Name=Mobile element protein
	1013921_Unicycler_contig_5	.	CDS	176837	177142	.	+	.	Name=Mobile element protein
	1013921_Unicycler_contig_5	.	CDS	177563	177781	.	+	.	Name=Heat-stable enterotoxin ST-IA/ST-P precursor
	1013921_Unicycler_contig_5	.	CDS	177945	178121	.	+	.	Name=hypothetical protein
	1013921_Unicycler_contig_5	.	CDS	178768	179064	.	-	.	Name=Putative transposase InsK for insertion sequence element IS150
	1013921_Unicycler_contig_5	.	CDS	179168	179707	.	+	.	Name=Mobile element protein
	1013921_Unicycler_contig_5	.	CDS	179704	180168		+	.	Name=Mobile element protein
	1013921_Unicycler_contig_5	.	CDS	180168	180455		+	.	Name=Mobile element protein
1014122	1014122_Unicycler_contig_2	.	CDS	162996	163499	.	-	.	Name=IS1 protein InsB
	1014122_Unicycler_contig_2	.	CDS	163510	163701	.	-	.	Name=hypothetical protein
	1014122_Unicycler_contig_2	.	CDS	163896	164261	.	+	.	Name=Mobile element protein
	1014122_Unicycler_contig_2	.	CDS	164261	164533	.	+	.	Name=Mobile element protein
	1014122_Unicycler_contig_2	.	CDS	164657	164794	.	+	.	Name=hypothetical protein
	1014122_Unicycler_contig_2	.	CDS	164939	165157	.	+	.	Name=Heat-stable enterotoxin ST-IA/ST-P precursor
	1014122_Unicycler_contig_2	.	CDS	165321	165425	.	+	.	Name=hypothetical protein
	1014122_Unicycler_contig_2	.	CDS	165436	165813	.	-	.	Name=IS1 protein InsB
	1014122_Unicycler_contig_2	.	CDS	165858	166133	.	-	.	Name=IS1 protein InsA
	1014122_Unicycler_contig_2	.	CDS	166220	166339	.	-	.	Name=Death on curing protein%2C Doc toxin
	1014122_Unicycler_contig_2	.	CDS	166396	167604	.	-	.	Name=Transposase
	1014122_Unicycler_contig_2	.	CDS	177559	177750	.	+	.	Name=Mobile element protein
	1014122_Unicycler_contig_2	.	CDS	180254	180439	.	-	.	Name=Mobile element protein
	1014122_Unicycler_contig_2	.	CDS	180458	180823	.	+	.	Name=Mobile element protein
	1014122_Unicycler_contig_2	.	CDS	180902	181207	.	+	.	Name=Mobile element protein
	1014122_Unicycler_contig_2	.	CDS	181346	181483	.	+	.	Name=hypothetical protein
	1014122_Unicycler_contig_2	.	CDS	181628	181846	.	+	.	Name=Heat-stable enterotoxin ST-IA/ST-P precursor
	1014122_Unicycler_contig_2	.	CDS	182010	182186	.	+	.	Name=hypothetical protein
	1014122_Unicycler_contig_2	.	CDS	182833	183198	.	-	.	Name=Putative transposase InsK for insertion sequence element IS150
	1014122_Unicycler_contig_2	.	CDS	183233	183913	.	+	.	Name=Mobile element protein
	1014122_Unicycler_contig_2	.	CDS	183917	184132	.	+	.	Name=Mobile element protein
	1014122_Unicycler_contig_2	.	CDS	184098	184226	.	+	.	Name=Mobile element protein
1014182	1014182_Unicycler_contig_2	.	CDS	156879	157157	.	+	.	Name=Sea16
	1014182_Unicycler_contig_2	.	CDS	157227	157424	.	+	.	Name=hypothetical protein
	1014182_Unicycler_contig_2	.	CDS	157459	157824	.	+	.	Name=Mobile element protein
	1014182_Unicycler_contig_2	.	CDS	157824	158096	.	+	.	Name=Mobile element protein
	1014182_Unicycler_contig_2	.	CDS	158220	158357	.	+	.	Name=hypothetical protein
	1014182_Unicycler_contig_2	.	CDS	158502	158720	.	+	.	Name=Heat-stable enterotoxin ST-IA/ST-P precursor
	1014182_Unicycler_contig_2	.	CDS	158884	159060	.	+	.	Name=hypothetical protein
	1014182_Unicycler_contig_2	.	CDS	159539	159772	.	+	.	Name=hypothetical protein
	1014182_Unicycler_contig_2	.	CDS	161353	161532	.	-	.	Name=hypothetical protein
	1014182_Unicycler_contig_2	.	CDS	161675	161836	.	-	.	Name=hypothetical protein
	1014182_Unicycler_contig_2	.	CDS	161845	161997	.	+	.	Name=hypothetical protein
	1014182_Unicycler_contig_2	.	CDS	173507	173698	.	+	.	Name=Mobile element protein
	1014182_Unicycler_contig_2	.	CDS	176204	176389	.	-	.	Name=Mobile element protein
	1014182_Unicycler_contig_2	.	CDS	176408	176773	.	+	.	Name=Mobile element protein
	1014182_Unicycler_contig_2	.	CDS	177005	177157	.	+	.	Name=Mobile element protein
	1014182_Unicycler_contig_2	.	CDS	177296	177433	.	+	.	Name=hypothetical protein
	1014182_Unicycler_contig_2	.	CDS	177578	177796	.	+	.	Name=Heat-stable enterotoxin ST-IA/ST-P precursor
	1014182_Unicycler_contig_2	.	CDS	177960	178136	.	+	.	Name=hypothetical protein
	1014182_Unicycler_contig_2	.	CDS	178783	179079	.	-	.	Name=Putative transposase InsK for insertion sequence element IS150
	1014182_Unicycler_contig_2	.	CDS	179183	179722	.	+	.	Name=Mobile element protein
	1014182_Unicycler_contig_2	.	CDS	179719	180183	.	+	.	Name=Mobile element protein
	1014182_Unicycler_contig_2	.	CDS	180183	180470	.	+	.	Name=Mobile element protein
1015939	1015939_Unicycler_contig_4	.	CDS	156690	156968	.	+	.	Name=Sea16
	1015939_Unicycler_contig_4	.	CDS	157038	157235	.	+	.	Name=hypothetical protein
	1015939_Unicycler_contig_4	.	CDS	157270	157635	.	+	.	Name=Mobile element protein
	1015939_Unicycler_contig_4	.	CDS	157635	157907	.	+	.	Name=Mobile element protein
	1015939_Unicycler_contig_4	.	CDS	158031	158168	.	+	.	Name=hypothetical protein
	1015939_Unicycler_contig_4	.	CDS	158313	158531	.	+	.	Name=Heat-stable enterotoxin ST-IA/ST-P precursor
	1015939_Unicycler_contig_4	.	CDS	158695	158871	.	+	.	Name=hypothetical protein
	1015939_Unicycler_contig_4	.	CDS	159348	159581	.	+	.	Name=hypothetical protein
	1015939_Unicycler_contig_4	.	CDS	161162	161341	.	-	.	Name=hypothetical protein
	1015939_Unicycler_contig_4	.	CDS	161484	161645	.	-	.	Name=hypothetical protein
	1015939_Unicycler_contig_4	.	CDS	161654	161806	.	+	.	Name=hypothetical protein
	1015939_Unicycler_contig_4	.	CDS	173316	173507	.	+	.	Name=Mobile element protein
	1015939_Unicycler_contig_4	.	CDS	176013	176198	.	-	.	Name=Mobile element protein
	1015939_Unicycler_contig_4	.	CDS	176217	176582	.	+	.	Name=Mobile element protein
	1015939_Unicycler_contig_4	.	CDS	176814	176966	.	+	.	Name=Mobile element protein
	1015939_Unicycler_contig_4	.	CDS	177105	177242	.	+	.	Name=hypothetical protein
	1015939_Unicycler_contig_4	.	CDS	177387	177605	.	+	.	Name=Heat-stable enterotoxin ST-IA/ST-P precursor
	1015939_Unicycler_contig_4	.	CDS	177769	177945	.	+	.	Name=hypothetical protein
	1015939_Unicycler_contig_4	.	CDS	178592	178888	.	-	.	Name=Putative transposase InsK for insertion sequence element IS150
	1015939_Unicycler_contig_4	.	CDS	178992	179531	.	+	.	Name=Mobile element protein
	1015939_Unicycler_contig_4	.	CDS	179528	179992	.	+	.	Name=Mobile element protein
	1015939_Unicycler_contig_4	.	CDS	179992	180279	.	+	.	Name=Mobile element protein
1016183	1016183_Unicycler_contig_2	.	CDS	1777	2517	.	-	.	Name=hypothetical protein
	1016183_Unicycler_contig_2	.	CDS	2930	4117	.	-	.	Name=Mobile element protein
	1016183_Unicycler_contig_2	.	CDS	4117	4482	.	-	.	Name=Mobile element protein
	1016183_Unicycler_contig_2	.	CDS	4517	4705	.	-	.	Name=Mobile element protein
	1016183_Unicycler_contig_2	.	CDS	5014	5202	.	-	.	Name=Mobile element protein
	1016183_Unicycler_contig_2	.	CDS	5710	5928	.	+	.	Name=Heat-stable enterotoxin A2 precursor (STA2)
	1016183_Unicycler_contig_2	.	CDS	6222	6641	.	+	.	Name=Mobile element protein
	1016183_Unicycler_contig_2	.	CDS	6710	6889	.	-	.	Name=Mobile element protein
	1016183_Unicycler_contig_2	.	CDS	6942	7508	.	-	.	Name=Transposase
	1016183_Unicycler_contig_2	.	CDS	7508	8680	.	-	.	Name=Transposase
	1016183_Unicycler_contig_2	.	CDS	8762	8977	.	-	.	Name=Mobile element protein
1016195	1016195_Unicycler_contig_5	.	CDS	109630	110046	.	-	.	Name=Mobile element protein
	1016195_Unicycler_contig_5	.	CDS	110056	110346	.	+	.	Name=hypothetical protein
	1016195_Unicycler_contig_5	.	CDS	110336	110614	.	-	.	Name=Transposase%2C IS3/IS911 family
	1016195_Unicycler_contig_5	.	CDS	111051	111326	.	+	.	Name=IS1 protein InsA
	1016195_Unicycler_contig_5	.	CDS	111371	111748	.	+	.	Name=IS1 protein InsB
	1016195_Unicycler_contig_5	.	CDS	111779	111994	.	-	.	Name=heat-stable enterotoxin ST-II
	1016195_Unicycler_contig_5	.	CDS	112200	112475	.	+	.	Name=IS1 protein InsA
	1016195_Unicycler_contig_5	.	CDS	112522	112899	.	+	.	Name=IS1 protein InsB
	1016195_Unicycler_contig_5	.	CDS	113036	113518	.	+	.	Name=hypothetical protein
	1016195_Unicycler_contig_5	.	CDS	113571	113864	.	-	.	Name=hypothetical protein
	1016195_Unicycler_contig_5	.	CDS	114010	115197	.	-	.	Name=Mobile element protein
	1016195_Unicycler_contig_5	.	CDS	115197	115562	.	-	.	Name=Mobile element protein
	1016195_Unicycler_contig_5	.	CDS	115597	115785	.	-	.	Name=Mobile element protein
	1016195_Unicycler_contig_5	.	CDS	116094	116282	.	-	.	Name=Mobile element protein
	1016195_Unicycler_contig_5	.	CDS	116789	117007	.	+	.	Name=Heat-stable enterotoxin A2 precursor (STA2)
	1016195_Unicycler_contig_5	.	CDS	117301	117720	.	+	.	Name=Mobile element protein
	1016195_Unicycler_contig_5	.	CDS	117789	118586	.	-	.	Name=Transposase
	1016195_Unicycler_contig_5	.	CDS	118586	119758	.	-	.	Name=Transposase
	1016195_Unicycler_contig_5	.	CDS	119832	120074	.	-	.	Name=Micrococcal nuclease (thermonuclease) homologs
	1016195_Unicycler_contig_5	.	CDS	120373	120531	.	-	.	Name=hypothetical protein
1016200	1016200_Unicycler_contig_6	.	CDS	50850	51554	.	-	.	Name=Mobile element protein
	1016200_Unicycler_contig_6	.	CDS	51640	54606	.	+	.	Name=Transposase
	1016200_Unicycler_contig_6	.	CDS	54583	54981	.	-	.	Name=Mobile element protein
	1016200_Unicycler_contig_6	.	CDS	54991	55281	.	+	.	Name=hypothetical protein
	1016200_Unicycler_contig_6	.	CDS	55271	55549	.	-	.	Name=Transposase%2C IS3/IS911 family
	1016200_Unicycler_contig_6	.	CDS	55937	56152	.	-	.	Name=heat-stable enterotoxin ST-II
	1016200_Unicycler_contig_6	.	CDS	56580	57767	.	-	.	Name=Mobile element protein
	1016200_Unicycler_contig_6	.	CDS	57767	58132	.	-	.	Name=Mobile element protein
	1016200_Unicycler_contig_6	.	CDS	58167	58355	.	-	.	Name=Mobile element protein
	1016200_Unicycler_contig_6	.	CDS	58664	58852	.	-	.	Name=Mobile element protein
	1016200_Unicycler_contig_6	.	CDS	59359	59577	.	+	.	Name=Heat-stable enterotoxin A2 precursor (STA2)
	1016200_Unicycler_contig_6	.	CDS	59732	59956	.	-	.	Name=Transposase
	1016200_Unicycler_contig_6	.	CDS	59956	61128	.	-	.	Name=Transposase
	1016200_Unicycler_contig_6	.	CDS	61169	61291	.	+	.	Name=hypothetical protein
	1016200_Unicycler_contig_6	.	CDS	61395	61664	.	+	.	Name=Prevent host death protein%2C Phd antitoxin
	1016200_Unicycler_contig_6	.	CDS	61661	61942	.	+	.	Name=Death on curing protein%2C Doc toxin
	1016200_Unicycler_contig_9	.	CDS	26098	26241	.	+	.	Name=COG3668: Plasmid stabilization system protein
	1016200_Unicycler_contig_9	.	CDS	26406	27269	.	-	.	Name=Mobile element protein
	1016200_Unicycler_contig_9	.	CDS	27344	27613	.	-	.	Name=Mobile element protein
	1016200_Unicycler_contig_9	.	CDS	27594	27866	.	-	.	Name=hypothetical protein
	1016200_Unicycler_contig_9	.	CDS	27886	27990	.	-	.	Name=hypothetical protein
	1016200_Unicycler_contig_9	.	CDS	28497	28715	.	+	.	Name=Heat-stable enterotoxin A2 precursor (STA2)
	1016200_Unicycler_contig_9	.	CDS	28921	29787	.	-	.	Name=Transposase InsF for insertion sequence IS3 @ Mobile element protein
	1016200_Unicycler_contig_9	.	CDS	30568	31371	.	-	.	Name=hypothetical protein
	1016200_Unicycler_contig_9	.	CDS	31587	31727	.	+	.	Name=hypothetical protein
	1016200_Unicycler_contig_9	.	CDS	32023	32136	.	-	.	Name=hypothetical protein
	1016200_Unicycler_contig_9	.	CDS	32936	33085	.	-	.	Name=FIG01069176: hypothetical protein
1016202	1016202_Unicycler_contig_5	.	CDS	2041	2577	.	+	.	Name=Death on curing protein%2C Doc toxin
	1016202_Unicycler_contig_5	.	CDS	2597	4168	.	+	.	Name=Mobile element protein
	1016202_Unicycler_contig_5	.	CDS	4522	4929	.	-	.	Name=Mobile element protein
	1016202_Unicycler_contig_5	.	CDS	4939	5229	.	+	.	Name=hypothetical protein
	1016202_Unicycler_contig_5	.	CDS	5219	5497	.	-	.	Name=Transposase%2C IS3/IS911 family
	1016202_Unicycler_contig_5	.	CDS	5885	6100	.	-	.	Name=heat-stable enterotoxin ST-II
	1016202_Unicycler_contig_5	.	CDS	6306	6581	.	+	.	Name=IS1 protein InsA
	1016202_Unicycler_contig_5	.	CDS	6626	7003	.	+	.	Name=IS1 protein InsB
	1016202_Unicycler_contig_5	.	CDS	7140	7613	.	+	.	Name=hypothetical protein
	1016202_Unicycler_contig_5	.	CDS	7676	7969	.	-	.	Name=hypothetical protein
	1016202_Unicycler_contig_5	.	CDS	8115	9302	.	-	.	Name=Mobile element protein
	1016202_Unicycler_contig_5	.	CDS	9302	9667	.	-	.	Name=Mobile element protein
	1016202_Unicycler_contig_5	.	CDS	9702	9890	.	-	.	Name=Mobile element protein
	1016202_Unicycler_contig_5	.	CDS	10199	10387	.	-	.	Name=Mobile element protein
	1016202_Unicycler_contig_5	.	CDS	10894	11094	.	+	.	Name=Heat-stable enterotoxin A2 precursor (STA2)
	1016202_Unicycler_contig_5	.	CDS	11098	12669	.	-	.	Name=Mobile element protein
	1016202_Unicycler_contig_5	.	CDS	12689	13036	.	-	.	Name=Mobile element protein
	1016202_Unicycler_contig_5	.	CDS	13036	13683	.	-	.	Name=Mobile element protein
	1016202_Unicycler_contig_5	.	CDS	13769	14038	.	-	.	Name=Mobile element protein
	1016202_Unicycler_contig_5	.	CDS	14019	14291	.	-	.	Name=hypothetical protein
	1016202_Unicycler_contig_5	.	CDS	14311	14415	.	-	.	Name=hypothetical protein
	1016202_Unicycler_contig_5	.	CDS	14923	15141	.	+	.	Name=Heat-stable enterotoxin A2 precursor (STA2)
	1016202_Unicycler_contig_5	.	CDS	15347	16213	.	-	.	Name=Transposase InsF for insertion sequence IS3 @ Mobile element protein
	1016202_Unicycler_contig_5	.	CDS	16210	16509	.	-	.	Name=Transposase InsE for insertion sequence IS3E
1016222	1016222_Unicycler_contig_4	.	CDS	1775	2602	.	-	.	Name=hypothetical protein
	1016222_Unicycler_contig_4	.	CDS	2929	4116	.	-	.	Name=Mobile element protein
	1016222_Unicycler_contig_4	.	CDS	4116	4481	.	-	.	Name=Mobile element protein
	1016222_Unicycler_contig_4	.	CDS	4516	4704	.	-	.	Name=Mobile element protein
	1016222_Unicycler_contig_4	.	CDS	5013	5201	.	-	.	Name=Mobile element protein
	1016222_Unicycler_contig_4	.	CDS	5709	5927	.	+	.	Name=Heat-stable enterotoxin A2 precursor (STA2)
	1016222_Unicycler_contig_4	.	CDS	6221	6640	.	+	.	Name=Mobile element protein
	1016222_Unicycler_contig_4	.	CDS	6709	7506	.	-	.	Name=Transposase
	1016222_Unicycler_contig_4	.	CDS	7506	8678	.	-	.	Name=Transposase
	1016222_Unicycler_contig_4	.	CDS	8760	8975	.	-	.	Name=Mobile element protein
	1016222_Unicycler_contig_4	.	CDS	9041	9154	.	-	.	Name=Transposase%2C IS3/IS911 family
1016224	1016224_Unicycler_contig_3	.	CDS	1780	2520	.	-	.	Name=hypothetical protein
	1016224_Unicycler_contig_3	.	CDS	2933	4120	.	-	.	Name=Mobile element protein
	1016224_Unicycler_contig_3	.	CDS	4120	4485	.	-	.	Name=Mobile element protein
	1016224_Unicycler_contig_3	.	CDS	4520	4708	.	-	.	Name=Mobile element protein
	1016224_Unicycler_contig_3	.	CDS	5017	5205	.	-	.	Name=Mobile element protein
	1016224_Unicycler_contig_3	.	CDS	5713	5931	.	+	.	Name=Heat-stable enterotoxin A2 precursor (STA2)
	1016224_Unicycler_contig_3	.	CDS	6225	6644	.	+	.	Name=Mobile element protein
	1016224_Unicycler_contig_3	.	CDS	6713	7510	.	-	.	Name=Transposase
	1016224_Unicycler_contig_3	.	CDS	7510	8682	.	-	.	Name=Transposase
	1016224_Unicycler_contig_3	.	CDS	8764	8979	.	-	.	Name=Mobile element protein
	1016224_Unicycler_contig_3	.	CDS	9045	9158	.	-	.	Name=Transposase%2C IS3/IS911 family
1016228	1016228_Unicycler_contig_2	.	CDS	1780	2520	.	-	.	Name=hypothetical protein
	1016228_Unicycler_contig_2	.	CDS	2933	4120	.	-	.	Name=Mobile element protein
	1016228_Unicycler_contig_2	.	CDS	4120	4485	.	-	.	Name=Mobile element protein
	1016228_Unicycler_contig_2	.	CDS	4520	4708	.	-	.	Name=Mobile element protein
	1016228_Unicycler_contig_2	.	CDS	5017	5205	.	-	.	Name=Mobile element protein
	1016228_Unicycler_contig_2	.	CDS	5713	5931	.	+	.	Name=Heat-stable enterotoxin A2 precursor (STA2)
	1016228_Unicycler_contig_2	.	CDS	6225	6644	.	+	.	Name=Mobile element protein
	1016228_Unicycler_contig_2	.	CDS	6713	7474	.	-	.	Name=Transposase
	1016228_Unicycler_contig_2	.	CDS	7512	8684	.	-	.	Name=Transposase
	1016228_Unicycler_contig_2	.	CDS	8766	8981	.	-	.	Name=Mobile element protein
	1016228_Unicycler_contig_2	.	CDS	9047	9160	.	-	.	Name=Transposase%2C IS3/IS911 family
1016229	1016229_Unicycler_contig_2	.	CDS	1780	2520	.	-	.	Name=hypothetical protein
	1016229_Unicycler_contig_2	.	CDS	2933	4120	.	-	.	Name=Mobile element protein
	1016229_Unicycler_contig_2	.	CDS	4120	4485	.	-	.	Name=Mobile element protein
	1016229_Unicycler_contig_2	.	CDS	4520	4708	.	-	.	Name=Mobile element protein
	1016229_Unicycler_contig_2	.	CDS	5017	5205	.	-	.	Name=Mobile element protein
	1016229_Unicycler_contig_2	.	CDS	5713	5931	.	+	.	Name=Heat-stable enterotoxin A2 precursor (STA2)
	1016229_Unicycler_contig_2	.	CDS	6225	6644	.	+	.	Name=Mobile element protein
	1016229_Unicycler_contig_2	.	CDS	6713	7147	.	-	.	Name=Transposase
	1016229_Unicycler_contig_2	.	CDS	7165	7512	.	-	.	Name=Transposase
	1016229_Unicycler_contig_2	.	CDS	7512	8684	.	-	.	Name=Transposase
	1016229_Unicycler_contig_2	.	CDS	8766	8981	.	-	.	Name=Mobile element protein
1016233	1016233_Unicycler_contig_3	.	CDS	13747	14163	.	-	.	Name=Mobile element protein
	1016233_Unicycler_contig_3	.	CDS	14173	14463	.	+	.	Name=hypothetical protein
	1016233_Unicycler_contig_3	.	CDS	14453	14731	.	-	.	Name=Transposase%2C IS3/IS911 family
	1016233_Unicycler_contig_3	.	CDS	15168	15443	.	+	.	Name=IS1 protein InsA
	1016233_Unicycler_contig_3	.	CDS	15488	15865	.	+	.	Name=IS1 protein InsB
	1016233_Unicycler_contig_3	.	CDS	15896	16111	.	-	.	Name=heat-stable enterotoxin ST-II
	1016233_Unicycler_contig_3	.	CDS	16317	16592	.	+	.	Name=IS1 protein InsA
	1016233_Unicycler_contig_3	.	CDS	16637	17014	.	+	.	Name=IS1 protein InsB
	1016233_Unicycler_contig_3	.	CDS	17151	17633	.	+	.	Name=hypothetical protein
	1016233_Unicycler_contig_3	.	CDS	17686	17979	.	-	.	Name=hypothetical protein
	1016233_Unicycler_contig_3	.	CDS	18125	19312	.	-	.	Name=Mobile element protein
	1016233_Unicycler_contig_3	.	CDS	19312	19677	.	-	.	Name=Mobile element protein
	1016233_Unicycler_contig_3	.	CDS	19712	19900	.	-	.	Name=Mobile element protein
	1016233_Unicycler_contig_3	.	CDS	20209	20397	.	-	.	Name=Mobile element protein
	1016233_Unicycler_contig_3	.	CDS	20905	21123	.	+	.	Name=Heat-stable enterotoxin A2 precursor (STA2)
	1016233_Unicycler_contig_3	.	CDS	21417	21836	.	+	.	Name=Mobile element protein
	1016233_Unicycler_contig_3	.	CDS	21905	22702	.	-	.	Name=Transposase
	1016233_Unicycler_contig_3	.	CDS	22702	23499	.	-	.	Name=COG4584: Transposase and inactivated derivatives
	1016233_Unicycler_contig_3	.	CDS	23462	23875	.	-	.	Name=Transposase
	1016233_Unicycler_contig_3	.	CDS	23957	24172	.	-	.	Name=Mobile element protein
1016235	1016235_Unicycler_contig_4	.	CDS	1780	2607	.	-	.	Name=hypothetical protein
	1016235_Unicycler_contig_4	.	CDS	2934	4121	.	-	.	Name=Mobile element protein
	1016235_Unicycler_contig_4	.	CDS	4121	4486	.	-	.	Name=Mobile element protein
	1016235_Unicycler_contig_4	.	CDS	4521	4709	.	-	.	Name=Mobile element protein
	1016235_Unicycler_contig_4	.	CDS	5018	5206	.	-	.	Name=Mobile element protein
	1016235_Unicycler_contig_4	.	CDS	5714	5932	.	+	.	Name=Heat-stable enterotoxin A2 precursor (STA2)
	1016235_Unicycler_contig_4	.	CDS	6226	6645	.	+	.	Name=Mobile element protein
	1016235_Unicycler_contig_4	.	CDS	6714	7511	.	-	.	Name=Transposase
	1016235_Unicycler_contig_4	.	CDS	7511	8683	.	-	.	Name=Transposase
	1016235_Unicycler_contig_4	.	CDS	8765	8980	.	-	.	Name=Mobile element protein
	1016235_Unicycler_contig_4	.	CDS	9046	9159	.	-	.	Name=Transposase%2C IS3/IS911 family
1016416	1016416_Unicycler_contig_2	.	CDS	1780	2607	.	-	.	Name=hypothetical protein
	1016416_Unicycler_contig_2	.	CDS	2934	4121	.	-	.	Name=Mobile element protein
	1016416_Unicycler_contig_2	.	CDS	4121	4486	.	-	.	Name=Mobile element protein
	1016416_Unicycler_contig_2	.	CDS	4521	4709	.	-	.	Name=Mobile element protein
	1016416_Unicycler_contig_2	.	CDS	5018	5206	.	-	.	Name=Mobile element protein
	1016416_Unicycler_contig_2	.	CDS	5714	5932	.	+	.	Name=Heat-stable enterotoxin A2 precursor (STA2)
	1016416_Unicycler_contig_2	.	CDS	6226	6645	.	+	.	Name=Mobile element protein
	1016416_Unicycler_contig_2	.	CDS	6714	7511	.	-	.	Name=Transposase
	1016416_Unicycler_contig_2	.	CDS	7511	8683	.	-	.	Name=Transposase
	1016416_Unicycler_contig_2	.	CDS	8765	8980	.	-	.	Name=Mobile element protein
	1016416_Unicycler_contig_2	.	CDS	9046	9159	.	-	.	Name=Transposase%2C IS3/IS911 family
